# Supplementary material for: Transcatheter edge-to-edge repair for tricuspid valve regurgitation in apolipoprotein A-I–associated cardiac amyloidosis: case report
Source: Eur Heart J Case Rep. 2023 Nov 30;7(12):ytad582. doi: 10.1093/ehjcr/ytad582 (PMC10733207; doi:10.1093/ehjcr/ytad582)
Supplement: ytad582_Supplementary_Data [file ytad582_supplementary_data.zip]

Archive with 4 entries (4 files):
- Video 4.mp4
- Video 1.mp4
- video 2.mp4
- Video 3.mp4
